# Supplementary material for: Microbiome composition within a sympatric species complex of intertidal isopods (Jaera albifrons)
Source: PLoS One. 2018 Aug 29;13(8):e0202212. doi: 10.1371/journal.pone.0202212 (PMC6114722; doi:10.1371/journal.pone.0202212)
Supplement: S1 Table — (XLSX) [file pone.0202212.s007.xlsx]

## Sheet: total read counts
	Region	north	north	north	south	north	north	north	north	north	south	south
	Season	spring	spring	spring	spring	summer	summer	summer	summer	summer	summer	summer
	Species	forsmani	albifrons	mixed	albifrons/ischiosetosa	nordmanni	ischiosetosa	praehirsuta	mixed	unknown	ischiosetosa	albifrons
	Sex	male	male	female	female	male	male	male	female	female	female	female
		S1	S2	S3	S4	S5	S6	S7	S8	S9	S10	S11
>J_Rick_1	TAGGGAATTTTGGACAATGGGGGAAACCCTGATCCAGCAATGCCGCGTGAGTGAAGAAGGCCTTAGGGTTGTAAATCTCTTTTACTGATGAAGATGATGACGGTAATCAGAGAATAAGTCCCGGCAAACTTCGTGCCAGCAGCCGCGGTAATACGAAGGGGACTAGCGTTGTTCGGAATCACTGGGCGTAAAGCGCAAGTAGGTGGTAATATAAGTCAGATGTGAAATCCTTGATCTCAAGTTAAGAATGGCATTTGAAACTGTATTACTAGAGGATAGAAGGGG	4	4	40	3136	5	0	0	0	12	5583	45
>J_Rick_2	TGGGGAATATTGGACAATGGGCGAAAGCCTGATCCAGCAATACCGCGTGAATGATGAAGGCCTTAGGGTTGTAAAGTTCTTTTAATAGGGAAGATAATGACGGTACCTATAGAAAAAGCCCCGGCTAACTCCGTGCCAGCAGCCGCGGTAAGACGGAGGGGGCTAGCGTTGTTCGGAATTACTGGGCGTAAAGGGCGCGTAGGCGGATTAGTAAGTTGGGAGTGAAAGCCCGGGGCTTAACCTCGGAACTGCTTTCAAAACTGCTAGTCTAGAGTGAAGTAGGGG	23	745	8	3	0	16	22	2	5	0	2
>J_Rick_3	TGAGGAATATTGGACAATGGGCGCAAGCCTGATCCAGCAATACCGCGTGAGTGAAGAAGGCCTTAGGGTTGTAAAGCTCTTTCAGCAGGGAAAATAATGATGGTACCTGCAAAAGAAGTCCCGGCTAACTCCGTGCCAGCAGCCGCGGTAATACGGAGGGGACTAGCGTTGTTCGGATTTACTGGGCGTAAAGGGTGCGTAGGCGGCCTGATAAGTTAGAAGTGAAAGCCTGGGGCTCAACCCCAGAACTGCTTCTAAAACTATTAGGCTAGAGTATGGGAGAGG	0	0	0	0	0	0	0	25	147	3	5
>J_Rick_4	TGGGGAATATTGGACAATGGGGGAAACCCTGATCCAGCAATGCCGCGTGAGTGAAGAAGGCCTTCGGGTTGTAAAGCTCTTTTATCTGTGAAGATAATGACGGTAACAGATGAATAAGCACCGGCTAACTTCGTGCCAGCAGCCGCGGTAATACGAAGGGTGCAAGCGTTGTTCGGAATAACTGGGCGTAAAGGGCGTGTAGGCTGTTTTATGCGTCAGATGTGAAAGTCCTGGGCTCAACCTGGGGATTGCATTTGATACGATAAGACTAGAGGTTATAAGGGG	35	12	0	1	4	4	0	5	50	1	1
>J_Rick_5	TGAGGAATATTGGACAATGGGCGAAAGCCTGATCCAGCAATACCGCGTGAGTGAAGAAGGCCTTAGGGTTGTAAAGCTCTTTCAGCAGGGAAAAAAATGATGGTACCTGCAGAAGAAGTCCCGGCTAACTCCGTGCCAGCAGCCGCGGTAATACGGAGGGGACTAGCGTTGTTCGGATTTACTGGGCGTAAAGGGTGCGTAGGCGGTTTAGTAAGTTAGAAGTGAAAGCCCAGGGCTTAACCCTGGAACTGCTTCTAAAACTATTAGACTAGAGTATGGGAGAGG	12	3	0	0	1	1	0	5	22	0	0
>J_Rick_6	TGGGGAATATTGGACAATGGGCGAAAGCCTGATCCAGCAATACCGCGTGAGTGATGAAGGCCTTAGGGTTGTAAAGCTCTTTTAGCAGGGAAGATAATGACGGTACCTGCAGAAAAAGCCCCGGCTAACTCCGTGCCAGCAGCCGCGGTAAGACGGAGGGGGCTAGCGTTGTTCGGATTTACTGGGCGTAAAGAGCATGTAGGCGGCATGGCAAGTTGGGAGTGAAAGCCCGGGGCTCAACCTCGGAACTGCTCTCAAAACTGCCAAGCTAGAGTATGGTAGAGG	0	0	0	0	1	1	0	26	9	1	4
>J_Rick_7	TGGGGAATATTGGACAATGGGCGAAAGCCTGATCCAGCAATGCCGCGTGAGTGAAGAAGGCCTTAGGGTTGTAAATCTCTTTTAGTGGGGAGGATAATGACGTTACCCACAGAAAAAGCTCCGGCTAACTCCGTGCCAGCAGCCGCGGTAATACGGAGGGAGCTAGCGTTGTTCGGAATTACTGGGCGTAAAGAGCATGTAGGCGGTATGACAAGTTGGAAGTGAAAGCCCAGGGCTTAACCCTGGAACTGCTTTCAAAACTGTCAAACTAGAGTTCGATAGGGG	23	9	0	0	0	0	0	0	0	0	0
>J_Rick_8	TGAGGAATATTGGACAATGGGCGAAAGCCTGATCCAGCAATACCGCGTGAGTGAAGAAGGCCTTAGGGTTGTAAAGCTCTTTCAGCAGGGAAAATAATGATGGTACCTGCAGAAGAAGTCCCGGCTAACTCCGTGCCAGCAGCCGCGGTAATACGGAGGGGACTAGCGTTGTTCGGATTTACTGGGCGTAAAGAGCGCGTAGGCGGTTTGTTAAGTTGGAAGTGAAAGCCCGGGGCTCAACCTCGGAACTGCTTCCAAAACTGGCAAACTAGAGTACGGGAGGGG	7	7	0	17	0	0	0	0	0	0	0
>J_Rick_9	TGAGGAATATTGGACAATGGGCGAAAGCCTGATCCAGCGATGCCGCGTGAATGATGAAGGCCTTAGGGTTGTAAAGTTCTTTTAGTGGGGAAGATAATGACGGTACCCACAGAAAAAGCCCCGGCTAACTCCGTGCCAGCAGCCGCGGTAAGACGGAGGGGGCTAGCGTTGTTCGGATTCACTGGGCGTAAAGAGTGCGTAGGTGGTTTGGTAAGTTGGAAGTGAAAGCCCGGGGCTTAACCCCGGAATTGCTTTCAAAACTGTCAGACTGGAGTACGATAGAGG	0	0	0	0	0	0	1	22	0	2	0
>J_Rick_10	TGAGGAATATTGGGCAATGGGCGAAAGCCTGACCCAGCAATACCGCGTGAGTGATGAAGGCCTTCGGGTTGTAAAGCTCTTTTAGTAGGGAAGATGATGACGGTACCTACAGAAAAAGTCCCGGCTAACTCCGTGCCAGCAGCCGCGGTAATACGGAGGGGGCTAGCGTTATTCGGAATTACTGGGCGTAAAGGGCGCGTAGGTGGTTAGGTAAGTTGGAAGTGAAAGCCCAAGGCTCAACCTTGGAAATGCTTTCAAAACTGCCTGACTAGAGTGCAGTAGGGG	3	0	15	0	0	0	0	0	0	0	0
>J_Rick_11	TGGGGAATATTGGACAATGGGCGAAAGCCTGATCCAGCAATGCCGCGTGAATGATGAAGGCCTTAGGGTTGTAAAGTTCTTTCAGTAGGGAAGAGAATGACGGTACCTACAGAAGAAGCTCCGGCTAACTCCGTGCCAGCAGCCGCGGTAATACGGAGGGAGCTAGCGTTGTTCGGAATCACTGGGCGTAAAGAGCACGTAGGCGGCTTATCAAGTTGGGAGTGAAATCCCGGGGCTTAACCCCGGAACTGCTCTCAAAACTGATTCGCTAGAGTTTGGTAGGGG	7	9	0	0	0	0	0	0	0	0	0
>J_Rick_12	GAAGGAATATTGGACAATGGGCGAAAGCCTGATCCAGCAATACCGCGTGAATGATGAAGGCCTTAGGGTTGTAAAATTCTTTTAATGGGGAAGATAATGACGGTACCCATAGAAAAAGCCCCGGCTAACTCCGTGCCAGCAGCCGCGGTAAGACGGAGGGGGCTAGCGTTGTTCGGAATTACTGGGCGTAAAGGGCGCGTAGGCGGATTAGTAAGTTGGGAGTGAAATCCCGGGGCTCAACCTCGGAACTGCTCTCAAAACTGCTAGTCTTGAGTGAAGTAGGGG	0	0	0	16	0	0	0	0	0	0	0
>J_Rick_13	TGGGGAATATTGGACAATGGGCGAAAGCCTGATCCAGCAATACCGCGTGAGTGATGAAGGCCTTAGGGTTGTAAAGCTCTTTTAGCAGGGAAGATAATGACTGTACCTGCAGAAAAAGCTCCGGCTAACTCCGTGCCAGCAGCCGCGGTAAGACGGAGGGAGCTAGCGTTGTTCGGAATTACTGGGCGTAAAGAGCACGTAGGCGGCTTAGTAAGTTAGAAGTGAAAGCCCGAGGCTTAACCTCGGAATTGCTTTTAAAACTGCTAAGCTAGAGTATGGTAGGGG	7	8	0	0	0	0	0	0	0	0	0
>J_Rick_14	TGGGGAATATTGGACAATGGGCGAAAGCCTGATCCAGCAATACCGCGTGAGTGATGAAGGCCTTAGGGTTGTAAAGCTCTTTTAGTGGAGAAGATAATGACGGTATCCACAGAAAAAGTCCCGGCTAACTACGTGCCAGCAGCCGCGGTAAGACGTAGGGGACTAGCGTTGTTCGGATTTACTGGGCGTAAAGAGCGCGTAGGCGGCTTTTCAAGTTGGGAGTGAAATCCCGGGGCTCAACCCCGGAATTGCTCTCAAAACTGTTGAGCTAGAGTATGGTAGGGG	0	0	0	0	0	0	10	0	0	0	4
>J_Rick_15	TGGGGAATATTGGACAATGGGGGAAACCCTGATCCAGCAATGCCGCGTGAATGAAGAAGGCCTTAGGGTTGTAAAGTTCTTTTGTCCGTGACGATAATGACGGTAGTGGACGAATAAGCCCTGGCTAACTCTGTGCCAGCAGCCGCGGTAATACAGAGAGGGCAAGCGTTGTCCGGAATGACTGGGCGTAAAGCGCGCGCAGGCGGTCTTTTAAGTTGGGTGTGAAATCCCCGGGCTTAACCTGGGAACTGCATTCGATACTGGAAGACTAGAGGCCGAGAGAGG	0	6	0	0	0	0	0	0	0	0	0
>J_Rick_16	TGGGGGATATTGGACAATGGGCGAAAGCCTGATCCAGCAATACCACGTGAGTGATGAAGGCCTTAGGGTTGTAAAACTCTTTCAGATATGAAGATTATGACTGTAATATCAGAAGAAGCACCGGCTAACTCCGTGCCAGCAGCCGCGGTAATACGGAGGGTGCTAGCGTTGTTCGGATTTACTGGGCGTAAAGGGTACGTAGGCTGTTTATCAAGTTGGGAGTGAAATCCCGGGGCTCAACCCCGGAACTGCTCTCAAAACTGGTAGGCTAGAGTTAAGTAGAGG	0	0	0	0	0	0	0	0	2	0	0
>J_Wol_1	TGAGGAATATTGGACAATGGGCGAAAGCCTGATCCAGCCATACCGCATGAGTGATGAAGGCCCTTGGGTTGTAAAGCTCTTTTAGTGGGGAAGATAATGACGGTACCCACAGAAGAAGTCCCGGCTAACTCCGTGCCAGCAGCCGCGGTAATACGGAGGGGGCTAGCGTTGTTCGGAATTACTGGGCGTAAAGGGTGCGTAGGCGGCCTCGCAAGTTAGGTGTGAAATCCTTGGGCTTAACCCAAGAACTGCATTTAAAACTGCAAGGCTTGAACGTGAGAGAGG	0	0	0	0	1	0	0	1	642	0	1
>J_Card_1	TAGGGAATATTGGTCAATGGGCGAGAGCCTGAACCAGCCATGCCGCGTGTAGGAAGACGGCTTTCTGAGTTGTAAACTACTTTTATATGGGAAGAAAAAGGCCATGCGTGGCAAATTGCCGGTACCATATGAATAAGCACCGGCTAACTCCGTGCCAGCAGCCGCGGTAATACGGAGGGTGCAAGCGTTGTCCGGATTTATTGGGTTTAAAGGGTGCGTAGGCGGGTCTTTAAGTCAGTGGTGAAAGCCTGCAGCTTAACTGTAGAACTGCCATTGATACTGGAG	4125	1463	311	775	0	0	0	0	0	0	0
>J_Card_2	TAGGGAATATTGGTCAATGGGCGCAAGCCTGAACCAGCCATGCCGCGTGTATGAAGAAGGCCCTCGGGTCGTAAAGTACTTTTATACAGGAAGAAAGTTGTCATGCGTGACGATTTGACGGTACTGTAAGAATAAGCACCGGCTAACTCCGTGCCAGCAGCCGCGGTAATACGGAGGGTGCGAGCGTTGTCCGGATTTATTGGGTTTAAAGGGTGCGTAGGTGGATTAATTAGTCAGTGGTGAAATGCCAGAGCTTAACTTTGGAGCTGCCATTGATACTGTTAA	0	0	0	0	1	1	1	497	76	0	0
>J_Card_3	TAGGGAATATTGGGCAATGGAGGCAACTCTGACCCAGCCATGCCGCGTGTAGGAAGACGGCCTTCTGGGTTGTAAACTACTTTTATATGGGAAGAAAAGCTCTTGCGAGAGTCTATGACGGTACCATACGAATAAGCACCGGCTAACTCCGTGCCAGCAGCCGCGGTAATACGGAGGGTGCGAGCGTTGTCCGGAATTATTGGGTTTAAAGGGTGCGTAGGCGGTCTTTTAAGTCAGAGGTGAAATCCCACAGCTCAACTGTGGAACTGCCTTTGATACTGGAAG	0	0	0	0	1	12	3	91	142	1	1
>J_Card_4	TAGGGAATATTGGTCAATGGACGAGAGTCTGAACCAGCCATGCCGCGTGCAGGAAGACGGCCTTCTGGGTTGTAAACTGCTTTTGACAGGGAAGAAAATGTCCATGCGTGGATAACTGACGGTACCTGTAGAATAAGCACCGGCTAACTCCGTGCCAGCAGCCGCGGTAATACGGAGGGTGCAAGCGTTGTCCGGATTTATTGGGTTTAAAGGGTGCGTAGGTGGCCTTATAAGTCAGTGGTGAAATTCTGTAGCTTAACTATAGAACTGCCATTGATACTGTAG	127	16	42	12	0	0	0	0	0	0	0
>J_Card_5	TAGGGAATATTGGTCAATGGACGAGAGTCTGAACCAGCCATGCCGCGTGCAGGAAGACAGCTTTCTGAGTTGTAAACTGCTTTTATATGGGAAGAAAAAGGCCTTGCGAGGCAAATTGCCGGTACCATATGAATAAGCACCGGCTAACTCCGTGCCAGCAGCCGCGGTAATACGGAGGGTGCAAGCGTTGTCCGGATTTATTGGGTTTAAAGGGTGCGTAGGCGGATCTTTAAGTCAGTGGTGAAATCCTGCAGCTTAACTGTAGAACTGCCATTGATACTGGAG	37	2	0	0	5	7	16	84	37	0	3
>J_Card_6	TAGGGAATATTGGTCAATGGAGGCAACTCTGAACCAGCCATGCCGCGTGTAGGAAGAAGGCGTTCTGCGTCGTAAACTACTTTTATATGGGAAGAAATGGTTCTTGCGAGAACCTATGACGGTACCATAAGAATAAGGACCGGCTAACTCCGTGCCAGCAGCCGCGGTAATACGGAGGGTCCGAGCGTTGTCCGGAATTATTGGGTTTAAAGGGTACGTAGGCGGAATAATAAGTCAGAGGTGAAATCCTGCAGCTCAACTGTAGAACTGCCTTTGAAACTGTTA	0	0	0	0	6	3	0	13	151	0	0
>J_Card_7	TAGGGAATATTGGTCAATGGAGGAGACTCTGAACCAGCCATGCCGCGTGCAGGAAGACGGCCTTCTGGGTTGTAAACTGCTTTTGACAGGGAAGAAAACGGCTATGCGTAGCTAACTGACGGTACCTGTAGAATAAGCACCGGCTAACTCCGTGCCAGCAGCCGCGGTAATACGGAGGGTGCAAGCGTTGTCCGGATTTATTGGGTTTAAAGGGTACGTAGGTGGCCTTATAAGTCAGTGGTGAAATGCTGCAGCTTAACTGTAGCACTGCCATTGATACTGTAA	55	24	0	69	0	0	0	0	0	0	0
>J_Card_8	TAGGGAATATTGGTCAATGGGCGAAAGCCTGAACCAGCCATGCCGCGTGCAGGATGAAGGCTTTCTGAGTCGTAAACTGCTTTTCTATAAGAAGAAAAAACCCTTGCGAGGGAAATTGACGGTATTATAGGAATAAGCACCGGCTAACTCCGTGCCAGCAGCCGCGGTAATACGGAGGGTGCAAGCGTTGTCCGGATTTATTGGGTTTAAAGGGTACGTAGGTGGATTCTTAAGTCCGTGGTGAAAGCCTGCAGCTTAACTGCAGAACTGCCATGGATACTGGGA	82	13	0	27	0	0	0	0	0	0	0
>J_Card_9	TAGGGAATATTGGTCAATGGGCGAGAGCCTGAACCAGCCATGCCGCGTGCAGGAAGAAGGCCTTCTGGGTTGTAAACTGCTTTTATACAGGAAGAAATAGTCCATGCGTGGACAGTTGACGGTACTGTATGAATAAGCACCGGCTAACTCCGTGCCAGCAGCCGCGGTAATACGGAGGGTGCAAGCGTTGTCCGGATTTATTGGGTTTAAAGGGTACGTAGGTGGGCTATTAAGTCAGTGGTGAAAGCCTGCAGCTTAACTGTAGAATTGCCATTGATACTGATA	2	3	0	25	15	1	14	25	18	0	16
>J_Card_10	TAGGGAATATTGGTCAATGGGGGCAACCCTGAACCAGCCATGCCGCGTGAAGGATGAAGGCGTTCTGCGTTGTAAACTTCTTTTATACAGGAAGAAAAGACCATGCGTGGTTCTATGACGGTACTGTATGAATAAGCACCGGCTAACTCCGTGCCAGCAGCCGCGGTAATACGGAGGGTGCGAGCGTTGTCCGGAATTATTGGGTTTAAAGGGTGCGTAGGCGGTCTTTTAAGTCAGAGCTGAAATCCCACGGCTTAACCGTGGAACTGGCTTTGATACTGGAAG	0	0	0	0	2	13	2	4	85	0	0
>J_Card_11	TAGGGAATATTGGGCAATGGACGGAAGTCTGACCCAGCCATGCCGCGTGAAGGAAGACGGCCTTCTGGGTTGTAAACTTCTTTTATACAGGAAGAAAAAGGTCATGCGTGACCAATTGACGGTACTGTATGAATAAGCACCGGCTAACTCCGTGCCAGCAGCCGCGGTAATACGGAGGGTGCAAGCGTTGTCCGGATTTATTGGGTTTAAAGGGTGCGTAGGCGGCCCGTTAAGTCAGTGGTGAAATCCCGCAGCTCAACTGCGGAACTGCCATTGATACTGGCG	46	15	0	0	7	0	10	10	3	0	10
>J_Card_12	TAGGGAATATTGGTCAATGGGCGAGAGCCTGAACCAGCCATGCCGCGTGCAGGAAGACGGCCTTCTGGGTTGTAAACTGCTTTTATACGGGAAGAAAAGACCCTTGCGAGGGAGATTGCCGGTACCGTATGAATAAGCACCGGCTAACTCCGTGCCAGCAGCCGCGGTAATACGGAGGGTGCAAGCGTTGTCCGGATTTATTGGGTTTAAAGGGTGCGTAGGCGGGTCTTTAAGTCAGTGGTGAAAGCCTGCAGCTTAACTGTAGAACTGCCATTGATACTGGAG	4	19	64	0	0	0	0	0	0	0	0
>J_Card_13	TAGGGAATATTGGTCAATGGGCGAAAGCCTGAACCAGCCATGCCGCGTGCAGGATGACAGCCTTCTGGGTTGTAAACTGCTTTTCTACAAGAAGAAAAAAGTCTTGCGAGACTAATTGACGGTACTGTAGGAATAAGCACCGGCTAACTCCGTGCCAGCAGCCGCGGTAATACGGAGGGTGCAAGCGTTGTCCGGATTTATTGGGTTTAAAGGGTACGTAGGTGGATCCTTAAGTCCGTGGTGAAAGCCTGCAGCTTAACTGCAGAACTGCCATGGATACTGGGG	41	19	0	20	0	0	0	0	0	0	0
>J_Card_14	TAGGGAATATTGGTCAATGGGCGAGAGCCTGAACCAGCCATGCCGCGTGCAGGATGACGGCCTTCTGGGTTGTAAACTGCTTTTATATGGGAAGAAAAAGGTCTTGCGAGACAAATTGCCGGTACCATATGAATAAGCACCGGCTAACTCCGTGCCAGCAGCCGCGGTAATACGGAGGGTGCAAGCGTTGTCCGGATTTATTGGGTTTAAAGGGTACGTAGGCGGATTTTTAAGTCCGTGGTGAAAGCCTACAGCTTAACTGTAGAACTGCCATGGATACTGGAA	0	0	0	0	1	0	13	26	28	0	0
>J_Card_15	TAGGGAATATTGGTCAATGGGCGAGAGCCTGAACCAGCCATGCCGCGTGCAGGAAGACGGCCTTCTGGGTTGTAAACTGCTTTTATCAGGGAACAAAAAGCTCCTGCGGGAGAAATTGCGTGTACCTGAAGAATAAGCACCGGCTAACTCCGTGCCAGCAGCCGCGGTAATACGGAGGGTGCAAGCGTTGTCCGGATTTATTGGGTTTAAAGGGTGCGTAGGCGGTCAATTAAGTCAGTGGTGAAATCCTACAGCTCAACTGTAGAACTGCCATTGATACTGGTT	0	0	0	0	1	2	6	26	22	0	0
>J_Card_16	TAGGGAATATTGGTCAATGGGCGAGAGCCTGAACCAGCCATGCCGCGTGCAGGAAGACGGCCTTCTGGGTTGTAAACTGCTTTTATCAGGGAACAAAAAGGCCATGCGTGGCAAACTGAGTGTACCTGAAGAATAAGCACCGGCTAACTCCGTGCCAGCAGCCGCGGTAATACGGAGGGTGCAAGCGTTGTCCGGATTTATTGGGTTTAAAGGGTGCGTAGGCGGCTTTTTAAGTCAGTGGTGAAATCCTGCAGCTCAACTGTAGAACTGCCATTGATACTGGAA	0	0	0	0	7	0	7	3	30	0	0
>J_Card_17	TAGGGAATATTGGGCAATGGGCGGAAGCCTGACCCAGCCATGCCGCGTGAACGAAGAAGGTCTTCGGATTGTAAAGTTCTTTTATATAGGAAGAAAGTTTTTCTGCGGAAAGATTTGACGGTACTATATGAATAAGCACCGGCTAACTCCGTGCCAGCAGCCGCGGTAATACGGAGGGTGCAAGCGTTGTCCGGATTTATTGGGTTTAAAGGGTACGTAGGCGGTAGTTTAAGTCAGTGGTGAAAGTTTACGGCTTAACCGTGAAAGTGCCATTGATACTGAATT	0	0	0	0	0	0	0	13	34	0	0
>J_Card_18	TAGGGAATATTGGTCAATGGGCGAGAGCCTGAACCAGCCATGCCGCGTGTAGGAAGACGGCTTTCTGAGTTGTAAACTACTTTTATATGGGAAGAAAAAAGCCTTGCGAGGTTAATTGACGGTACCATACGAATAAGCACCGGCTAACTCCGTGCCAGCAGCCGCGGTAATACGGAGGGTGCAAGCGTTGTCCGGATTTATTGGGTTTAAAGGGTGCGTAGGCGGGTCTTTAAGTCAGTGGTGAAAGCCTGCAGCTCAACTGTAGAACTGCCATTGATACTGGAG	0	0	0	0	0	0	4	7	25	0	10
>J_Card_19	TAGGGAATATTGGTCAATGGGCGAGAGCCTGAACCAGCCATGCCGCGTGCAGGAAGACGGCCTTCTGGGTTGTAAACTGCTTTTATACGGGAAGAAAAGACCCTTGCGAGGGAGATTGCCGGTACCGTATGAATAAGCACCGGCTAACTCCGTGCCAGCAGCCGCGGTAATACGGAGGGTGCAAGCGTTGTCCGGATTTATTGGGTTTAAAGGGTGCGTAGGCGGGCCTTTAAGTCAGTGGTGAAAGCCTACAGCTTAACTGTAGAACTGCCATTGATACTGGAG	1	0	40	0	0	0	0	0	0	0	0
>J_Card_20	TAGGGAATATTGGTCAATGGGGGCAACCCTGAACCAGCCATGCCGCGTGAAGGATGAAGGCGTTCTGCGTTGTAAACTTCTTTTATACAGGAAGAAAAGACCATGCGTGGTTCTATGACGGTACTGTATGAATAAGCACCGGCTAACTCCGTGCCAGCAGCCGCGGTAATACGGAGGGTGCGAGCGTTGTCCGGAATTATTGGGTTTAAAGGGTGCGTAGGCGGTCTTTTAAGTCAAAGTTGAAATCCCACGGCTTAACCGTGGAACTGGCTTTGATACTGGAAG	17	14	0	0	0	0	0	0	0	0	0
>J_Card_21	TAGGGAATATTGGTCAATGGACGAGAGTCTGAACCAGCCATGCCGCGTGTAGGAAGACGGCCTTCTGGGTTGTAAACTACTTTTATATGGGAAGAAAAAAGCTTTGCGAAGCAAATTGACGGTACCATACGAATAAGCACCGGCTAACTCCGTGCCAGCAGCCGCGGTAATACGGAGGGTGCAAGCGTTGTCCGGATTTATTGGGTTTAAAGGGTGCGTAGGCGGATCTTTAAGTCAGTGGTGAAATCCTGCAGCTTAACTGTAGAACTGCCATTGATACTGGAG	0	1	26	0	0	0	0	0	0	0	0
>J_Card_22	TAGGGAATATTGGGCAATGGACGAAAGTCTGACCCAGCCATGCCGCGTGAAGGAAGACGGCCTTCTGGGTTGTAAACTTCTTTTATACAGGAAGAAAAAGGCTATGCGTAGCCAATTGACGGTACTGTATGAATAAGCACCGGCTAACTCCGTGCCAGCAGCCGCGGTAATACGGAGGGTGCAAGCGTTGTCCGGATTTATTGGGTTTAAAGGGTGCGTAGGCGGTCTTTTAAGTCAGTGGTGAAATCCCGCAGCTCAACTGCGGAACTGCCATTGATACTGAGA	2	0	15	8	0	0	0	0	0	0	0
>J_Card_23	TAGGGAATATTGGTCAATGGGCGAGAGCCTGAACCAGCCATGCCGCGTGCAGGAAGACGGCCTTCTGGGTTGTAAACTGCTTTTATACGGGAAGAAAAGCCCCTTGCGAGGGAGATTGACGGTACCGTATGAATAAGCACCGGCTAACTCCGTGCCAGCAGCCGCGGTAATACGGAGGGTGCAAGCGTTGTCCGGATTTATTGGGTTTAAAGGGTGCGTAGGCGGGTCTTTAAGTCAGTGGTGAAAGCCTGCAGCTCAACTGTAGAACTGCCATTGATACTGGAG	2	5	18	0	0	0	0	0	0	0	0
>J_Card_24	TAGGGAATATTGGTCAATGGGGGAAACCCTGAACCAGCCACCCCGCGTGAGGGAAGAATGCTTTCTGAGTTGTAAACCTCTTTTATATGGGAAGAATATGATTACGTGTAATCAAATGACGGTACCATAAGAATAAGGACCGGCTAACTCCGTGCCAGCAGCCGCGGTAATACGGAGGGTCCGAGCGTTGTCCGGAATTATTGGGTTTAAAGGGTGCGTAGGTGGTTAGATAAGTCAGGGGTGAAATCCTCCCGCTCAACGGGAGAACTGCCCTTGATACTGTTT	0	0	0	0	0	0	0	21	0	0	0
>J_Card_25	TAGGGAATATTGGTCAATGGAGGCAACTCTGAACCAGCCATGCCGCGTGTAGGAAGACGGCCTTCTGGGTTGTAAACTACTTTTATTAGGGAAGAAACGCCTCATGCGTGAGGAACTGACGGTACCTAAAGAATAAGCACCGGCTAACTCCGTGCCAGCAGCCGCGGTAATACGGAGGGTGCAAGCGTTGTCCGGATTTATTGGGTTTAAAGGGTGCGTAGGCGGTCTTTTAAGTCAGAGGTGAAATCCCACAGCTTAACTGTGGAACTGCCTTTGAAACTGGAA	17	0	1	0	0	0	0	0	0	0	0
>J_Card_26	TAGGGAATATTGGTCAATGGGCGAGAGCCTGAACCAGCCATGCCGCGTGCAGGATGACGGCCTTCTGGGTTGTAAACTGCTTTTATATGGGAAGAAAAAGGTCTTGCGAGACAAATTGCCGGTACCATATGAATAAGCACCGGCTAACTCCGTGCCAGCAGCCGCGGTAATACGGAGGGTGCAAGCGTTGTCCGGATTTATTGGGTTTAAAGGGTACGTAGGCGGATTTTTAAGTCCGTGGTGAAAGCCTGCAGCTTAACTGCAGAACTGCCATGGATACTGGAA	5	2	0	11	0	0	0	0	0	0	0
>J_Card_27	TAGGGAATATTGGTCAATGGGCGAGAGCCTGAACCAGCCATGCCGCGTGCAGGAAGACGGCCTTCTGGGTTGTAAACTGCTTTTGACAGGGAAGAAAACGGCTATGCGTAGCTAATTGACGGTACCTGTAGAATAAGCACCGGCTAACTCCGTGCCAGCAGCCGCGGTAATACGGAGGGTGCAAGCGTTGTCCGGATTTATTGGGTTTAAAGGGTGCGTAGGTGGCCTATTAAGTCAGTGGTGAAAGTCTGCAGCTTAACTGTAGAATTGCCATTGATACTGGTA	2	11	0	1	0	0	0	0	0	0	0
>J_Card_28	TAGGGAATATTGGTCAATGGAGGCAACTCTGAACCAGCCATGCCGCGTGTAGGAAGAAGGCGTTCTGCGTCGTAAACTACTTTTATATGGGAAGAAACGCCTCTTGCGAGAGGCTATGACGGTACCATAAGAATAAGGACCGGCTAACTCCGTGCCAGCAGCCGCGGTAATACGGAGGGTCCGAGCGTTGTCCGGAATTATTGGGTTTAAAGGGTACGTAGGCGGAATAATAAGTCAGAGGTGAAATCCTGCAGCTCAACTGTAGAACTGCCTTTGAAACTGTTA	0	0	14	0	0	0	0	0	0	0	0
>J_Card_29	TAGGGAATATTGGTCAATGGGCGAAGGCCTGAACCAGCCATGCCGCGTGCAGGATGAAGGCTCTCGGGTCGTAAACTGCTTTTGCACGGGAAGAACGCCAATACTTGTATTGGTCTGACGGTACCGTGAGAATAAGCACCGGCTAACTCCGTGCCAGCAGCCGCGGTAATACGGAGGGTGCGAGCGTTGTCCGGATTTATTGGGTTTAAAGGGTGCGTAGGCGGCCATTTAAGTCAGTGGTGAAATCCATGGGCTCAACCCATGGCGTGCCATTGATACTGGATG	0	0	0	0	0	0	1	8	5	0	0
>J_Card_30	TAGGGAATATTGGGCAATGGACGCAAGTCTGACCCAGCCATGCCGCGTGCAGGAAGACGGTCTTCGGATTGTAAACTGCTTTTATACAGGAAGAAATACAGCATGCGTGCTGTTATGACGGTACTGTAAGAATAAGCACCGGCTAACTCCGTGCCAGCAGCCGCGGTAATACGGAGGGTGCAAGCGTTGTCCGGATTTATTGGGTTTAAAGGGTACGTAGGCGGTTTGATAAGTCAGTGGTGAAATTTTGCAGCTTAACTGTAAAAGTGCCATTGATACTGTCAA	0	1	11	0	0	0	0	0	0	0	0
>J_Card_31	TGAGGAATATTGGTCAATGGACGAGAGTCTGAACCAGCCATGCCGCGTGCAGGAAGACGGCCTTCTGGGTTGTAAACTGCTTTTATACGTGAGCAAAAAGACCCTGCGGGGTAAATTGAGAGTATCGTATGAATAAGCACCGGCTAACTCCGTGCCAGCAGCCGCGGTAATACGGAGGGTGCAAGCGTTGTCCGGATTTATTGGGTTTAAAGGGTGCGTAGGCGGCCCTATAAGTCAGTGGTGAAAGTCTTCGGCTCAACCGGAGGACTGCCATTGAAACTGTAG	0	0	0	12	0	0	0	0	0	0	0
>J_Card_32	TAGGGAATATTGGTCAATGGGCGAGAGCCTGAACCAGCCATGCCGCGTGCAGGATGACGGCCTTCTGGGTTGTAAACTGCTTTTCTACAGGAAGAAAACGGTCTTGCGAGACACATTGACGGTACTGTAGGAATAAGCACCGGCTAACTCCGTGCCAGCAGCCGCGGTAATACGGAGGGTGCAAGCGTTGTCCGGATTTATTGGGTTTAAAGGGTGCGTAGGCGGGTCTTTAAGTCAGTGGTGAAAGCCCATAGCTCAACTATGGAACTGCCATTGATACTGGGG	1	8	0	0	0	0	0	0	0	0	0
>J_Card_33	TAGGGAATATTGGTCAATGGGCGAGAGCCTGAACCAGCCATGCCGCGTGTAGGAAGACGGCTTTCTGAGTTGTAAACTACTTTTATATGGGAAGAAAAAAGCCTTGCGAGGCGAATTGACGGTACCATACGAATAAGCACCGGCTAACTCCGTGCCAGCAGCCGCGGTAATACGGAGGGTGCAAGCGTTGTCCGGATTTATTGGGTTTAAAGGGTGCGTAGGCGGGTCTTTAAGTCAGTGGTGAAAGCCTGCAGCTCAACTGTAGAACTGCCATTGATACTGGAG	8	0	0	1	0	0	0	0	0	0	0
>J_Card_34	TAGGGAATATTGGTCAATGGGCGAGAGCCTGAACCAGCCATGCCGCGTGTAGGAAGACGGCTTTCTGAGTTGTAAACTACTTTTATATGGGAAGAAAAAGGCCATGCGTGGCAAATTGCCGGTACCATATGAATAAGCACCGGCTAACTCCGTGCCAGCAGCCGCGGTAATACGGAGGGGGTTAGCGTTGTTCGGAATTACTGGGCGTAAAGCGCACGTAGGCGGATCAGAAAGTATGGGGTGAAATCCCAGGGCTCAACCCTGGAACTGCCTCATAAACTCCTG	2	4	0	0	0	0	0	0	0	0	0
>J_Card_35	TAGGGAATATTGGTCAATGGGCGAGAGCCTGAACCAGCCATGCCGCGTGTATGAAGAAGGCCTTCGGGTCGTAAAGTACTTTTATGTAGGAAGAAAGCGATTATGCGTAATTGTTTGACGGTACTACACGAATAAGCACCGGCTAACTCCGTGCCAGCAGCCGCGGTAATACGGAGGGTGCGAGCGTTGTCCGGATTTATTGGGTTTAAAGGGTGCGTAGGTTGTTTAATAAGTCAGTGGTGAAAGGCATCAGCTTAACTGGTGAGCTGCCATTGATACTGTTAA	3	1	0	0	0	0	0	0	0	0	0
>J_Card_36	TAGGGAATATTGGTCAATGGGCGAGAGCCTGAACCAGCCATGCCGCGTGTAGGAAGACGGCTTTCTGAGTTGTAAACTACTTTTATATGGGAAGAAAAAGGCCATGCGTGGCAAATTGCCGGTACCATATGAATAAGCACCGGCTAACTCCGTGCCAGCAGCCGCGGTAATACGAAGGGGGCTAGCGTTGTTCGGAATTACTGGGCGTAAAGCGCACGTAGGCGGACTTTTAAGTCAGATGTGAAATCCCAAGGCTCAACCTTGGAACTGCATTTGAAACTGGGA	2	2	0	0	0	0	0	0	0	0	0
>J_Spiro_1	TAGGGAATTTTTCACAATGGACGAAAGTCTGATGAAGCAATGCCGCGTGAGGGAAGAAGATCTTCGGATTGTAAACCTCTGTTATAGGAAAAGAAACACCAGAAGAGGAAATGCTTTTGATTTGACGTTATCTTATTAGAAAGTCACGGCAAACTATGTGCCAGCAGCCGCGGTAATACATAGGTGGCAAGCGTTATCCGGATTTATTGGGCGTAAAGAGTGCACAGGCGGTTTATTAAGTCAGTTGTTAAAGACTAAAGCTCAACTTTAGTACGCAATTGAAAC	0	0	2	56	118	0	0	57	1580	1173	25

## Sheet: relative abundance
	Region	north	north	north	south	north	north	north	north	north	south	south
	Season	spring	spring	spring	spring	summer	summer	summer	summer	summer	summer	summer
	Species	forsmani	albifrons	mixed	albifrons/ischiosetosa	nordmanni	ischiosetosa	praehirsuta	mixed	unknown	ischiosetosa	albifrons
	Sex	male	male	female	female	male	male	male	female	female	female	female
		S1	S2	S3	S4	S5	S6	S7	S8	S9	S10	S11
>J_Rick_1	TAGGGAATTTTGGACAATGGGGGAAACCCTGATCCAGCAATGCCGCGTGAGTGAAGAAGGCCTTAGGGTTGTAAATCTCTTTTACTGATGAAGATGATGACGGTAATCAGAGAATAAGTCCCGGCAAACTTCGTGCCAGCAGCCGCGGTAATACGAAGGGGACTAGCGTTGTTCGGAATCACTGGGCGTAAAGCGCAAGTAGGTGGTAATATAAGTCAGATGTGAAATCCTTGATCTCAAGTTAAGAATGGCATTTGAAACTGTATTACTAGAGGATAGAAGGGG	1.12628e-05	1.40234e-05	0.000167319	0.0105042	4.05144e-05	0	0	0	1.54512e-05	0.0116276	8.04371e-05
>J_Rick_2	TGGGGAATATTGGACAATGGGCGAAAGCCTGATCCAGCAATACCGCGTGAATGATGAAGGCCTTAGGGTTGTAAAGTTCTTTTAATAGGGAAGATAATGACGGTACCTATAGAAAAAGCCCCGGCTAACTCCGTGCCAGCAGCCGCGGTAAGACGGAGGGGGCTAGCGTTGTTCGGAATTACTGGGCGTAAAGGGCGCGTAGGCGGATTAGTAAGTTGGGAGTGAAAGCCCGGGGCTTAACCTCGGAACTGCTTTCAAAACTGCTAGTCTAGAGTGAAGTAGGGG	6.47612e-05	0.00261186	3.34638e-05	1.00487e-05	0	0.000109065	0.000339098	3.72189e-06	6.43798e-06	0	3.57498e-06
>J_Rick_3	TGAGGAATATTGGACAATGGGCGCAAGCCTGATCCAGCAATACCGCGTGAGTGAAGAAGGCCTTAGGGTTGTAAAGCTCTTTCAGCAGGGAAAATAATGATGGTACCTGCAAAAGAAGTCCCGGCTAACTCCGTGCCAGCAGCCGCGGTAATACGGAGGGGACTAGCGTTGTTCGGATTTACTGGGCGTAAAGGGTGCGTAGGCGGCCTGATAAGTTAGAAGTGAAAGCCTGGGGCTCAACCCCAGAACTGCTTCTAAAACTATTAGGCTAGAGTATGGGAGAGG	0	0	0	0	0	0	0	4.65236e-05	0.000189277	6.24802e-06	8.93746e-06
>J_Rick_4	TGGGGAATATTGGACAATGGGGGAAACCCTGATCCAGCAATGCCGCGTGAGTGAAGAAGGCCTTCGGGTTGTAAAGCTCTTTTATCTGTGAAGATAATGACGGTAACAGATGAATAAGCACCGGCTAACTTCGTGCCAGCAGCCGCGGTAATACGAAGGGTGCAAGCGTTGTTCGGAATAACTGGGCGTAAAGGGCGTGTAGGCTGTTTTATGCGTCAGATGTGAAAGTCCTGGGCTCAACCTGGGGATTGCATTTGATACGATAAGACTAGAGGTTATAAGGGG	9.85496e-05	4.20703e-05	0	3.34957e-06	3.24115e-05	2.72663e-05	0	9.30471e-06	6.43798e-05	2.08267e-06	1.78749e-06
>J_Rick_5	TGAGGAATATTGGACAATGGGCGAAAGCCTGATCCAGCAATACCGCGTGAGTGAAGAAGGCCTTAGGGTTGTAAAGCTCTTTCAGCAGGGAAAAAAATGATGGTACCTGCAGAAGAAGTCCCGGCTAACTCCGTGCCAGCAGCCGCGGTAATACGGAGGGGACTAGCGTTGTTCGGATTTACTGGGCGTAAAGGGTGCGTAGGCGGTTTAGTAAGTTAGAAGTGAAAGCCCAGGGCTTAACCCTGGAACTGCTTCTAAAACTATTAGACTAGAGTATGGGAGAGG	3.37884e-05	1.05176e-05	0	0	8.10287e-06	6.81659e-06	0	9.30471e-06	2.83271e-05	0	0
>J_Rick_6	TGGGGAATATTGGACAATGGGCGAAAGCCTGATCCAGCAATACCGCGTGAGTGATGAAGGCCTTAGGGTTGTAAAGCTCTTTTAGCAGGGAAGATAATGACGGTACCTGCAGAAAAAGCCCCGGCTAACTCCGTGCCAGCAGCCGCGGTAAGACGGAGGGGGCTAGCGTTGTTCGGATTTACTGGGCGTAAAGAGCATGTAGGCGGCATGGCAAGTTGGGAGTGAAAGCCCGGGGCTCAACCTCGGAACTGCTCTCAAAACTGCCAAGCTAGAGTATGGTAGAGG	0	0	0	0	8.10287e-06	6.81659e-06	0	4.83845e-05	1.15884e-05	2.08267e-06	7.14997e-06
>J_Rick_7	TGGGGAATATTGGACAATGGGCGAAAGCCTGATCCAGCAATGCCGCGTGAGTGAAGAAGGCCTTAGGGTTGTAAATCTCTTTTAGTGGGGAGGATAATGACGTTACCCACAGAAAAAGCTCCGGCTAACTCCGTGCCAGCAGCCGCGGTAATACGGAGGGAGCTAGCGTTGTTCGGAATTACTGGGCGTAAAGAGCATGTAGGCGGTATGACAAGTTGGAAGTGAAAGCCCAGGGCTTAACCCTGGAACTGCTTTCAAAACTGTCAAACTAGAGTTCGATAGGGG	6.47612e-05	3.15527e-05	0	0	0	0	0	0	0	0	0
>J_Rick_8	TGAGGAATATTGGACAATGGGCGAAAGCCTGATCCAGCAATACCGCGTGAGTGAAGAAGGCCTTAGGGTTGTAAAGCTCTTTCAGCAGGGAAAATAATGATGGTACCTGCAGAAGAAGTCCCGGCTAACTCCGTGCCAGCAGCCGCGGTAATACGGAGGGGACTAGCGTTGTTCGGATTTACTGGGCGTAAAGAGCGCGTAGGCGGTTTGTTAAGTTGGAAGTGAAAGCCCGGGGCTCAACCTCGGAACTGCTTCCAAAACTGGCAAACTAGAGTACGGGAGGGG	1.97099e-05	2.4541e-05	0	5.69426e-05	0	0	0	0	0	0	0
>J_Rick_9	TGAGGAATATTGGACAATGGGCGAAAGCCTGATCCAGCGATGCCGCGTGAATGATGAAGGCCTTAGGGTTGTAAAGTTCTTTTAGTGGGGAAGATAATGACGGTACCCACAGAAAAAGCCCCGGCTAACTCCGTGCCAGCAGCCGCGGTAAGACGGAGGGGGCTAGCGTTGTTCGGATTCACTGGGCGTAAAGAGTGCGTAGGTGGTTTGGTAAGTTGGAAGTGAAAGCCCGGGGCTTAACCCCGGAATTGCTTTCAAAACTGTCAGACTGGAGTACGATAGAGG	0	0	0	0	0	0	1.54135e-05	4.09407e-05	0	4.16535e-06	0
>J_Rick_10	TGAGGAATATTGGGCAATGGGCGAAAGCCTGACCCAGCAATACCGCGTGAGTGATGAAGGCCTTCGGGTTGTAAAGCTCTTTTAGTAGGGAAGATGATGACGGTACCTACAGAAAAAGTCCCGGCTAACTCCGTGCCAGCAGCCGCGGTAATACGGAGGGGGCTAGCGTTATTCGGAATTACTGGGCGTAAAGGGCGCGTAGGTGGTTAGGTAAGTTGGAAGTGAAAGCCCAAGGCTCAACCTTGGAAATGCTTTCAAAACTGCCTGACTAGAGTGCAGTAGGGG	8.44711e-06	0	6.27447e-05	0	0	0	0	0	0	0	0
>J_Rick_11	TGGGGAATATTGGACAATGGGCGAAAGCCTGATCCAGCAATGCCGCGTGAATGATGAAGGCCTTAGGGTTGTAAAGTTCTTTCAGTAGGGAAGAGAATGACGGTACCTACAGAAGAAGCTCCGGCTAACTCCGTGCCAGCAGCCGCGGTAATACGGAGGGAGCTAGCGTTGTTCGGAATCACTGGGCGTAAAGAGCACGTAGGCGGCTTATCAAGTTGGGAGTGAAATCCCGGGGCTTAACCCCGGAACTGCTCTCAAAACTGATTCGCTAGAGTTTGGTAGGGG	1.97099e-05	3.15527e-05	0	0	0	0	0	0	0	0	0
>J_Rick_12	GAAGGAATATTGGACAATGGGCGAAAGCCTGATCCAGCAATACCGCGTGAATGATGAAGGCCTTAGGGTTGTAAAATTCTTTTAATGGGGAAGATAATGACGGTACCCATAGAAAAAGCCCCGGCTAACTCCGTGCCAGCAGCCGCGGTAAGACGGAGGGGGCTAGCGTTGTTCGGAATTACTGGGCGTAAAGGGCGCGTAGGCGGATTAGTAAGTTGGGAGTGAAATCCCGGGGCTCAACCTCGGAACTGCTCTCAAAACTGCTAGTCTTGAGTGAAGTAGGGG	0	0	0	5.35931e-05	0	0	0	0	0	0	0
>J_Rick_13	TGGGGAATATTGGACAATGGGCGAAAGCCTGATCCAGCAATACCGCGTGAGTGATGAAGGCCTTAGGGTTGTAAAGCTCTTTTAGCAGGGAAGATAATGACTGTACCTGCAGAAAAAGCTCCGGCTAACTCCGTGCCAGCAGCCGCGGTAAGACGGAGGGAGCTAGCGTTGTTCGGAATTACTGGGCGTAAAGAGCACGTAGGCGGCTTAGTAAGTTAGAAGTGAAAGCCCGAGGCTTAACCTCGGAATTGCTTTTAAAACTGCTAAGCTAGAGTATGGTAGGGG	1.97099e-05	2.80469e-05	0	0	0	0	0	0	0	0	0
>J_Rick_14	TGGGGAATATTGGACAATGGGCGAAAGCCTGATCCAGCAATACCGCGTGAGTGATGAAGGCCTTAGGGTTGTAAAGCTCTTTTAGTGGAGAAGATAATGACGGTATCCACAGAAAAAGTCCCGGCTAACTACGTGCCAGCAGCCGCGGTAAGACGTAGGGGACTAGCGTTGTTCGGATTTACTGGGCGTAAAGAGCGCGTAGGCGGCTTTTCAAGTTGGGAGTGAAATCCCGGGGCTCAACCCCGGAATTGCTCTCAAAACTGTTGAGCTAGAGTATGGTAGGGG	0	0	0	0	0	0	0.000154135	0	0	0	7.14997e-06
>J_Rick_15	TGGGGAATATTGGACAATGGGGGAAACCCTGATCCAGCAATGCCGCGTGAATGAAGAAGGCCTTAGGGTTGTAAAGTTCTTTTGTCCGTGACGATAATGACGGTAGTGGACGAATAAGCCCTGGCTAACTCTGTGCCAGCAGCCGCGGTAATACAGAGAGGGCAAGCGTTGTCCGGAATGACTGGGCGTAAAGCGCGCGCAGGCGGTCTTTTAAGTTGGGTGTGAAATCCCCGGGCTTAACCTGGGAACTGCATTCGATACTGGAAGACTAGAGGCCGAGAGAGG	0	2.10351e-05	0	0	0	0	0	0	0	0	0
>J_Rick_16	TGGGGGATATTGGACAATGGGCGAAAGCCTGATCCAGCAATACCACGTGAGTGATGAAGGCCTTAGGGTTGTAAAACTCTTTCAGATATGAAGATTATGACTGTAATATCAGAAGAAGCACCGGCTAACTCCGTGCCAGCAGCCGCGGTAATACGGAGGGTGCTAGCGTTGTTCGGATTTACTGGGCGTAAAGGGTACGTAGGCTGTTTATCAAGTTGGGAGTGAAATCCCGGGGCTCAACCCCGGAACTGCTCTCAAAACTGGTAGGCTAGAGTTAAGTAGAGG	0	0	0	0	0	0	0	0	2.57519e-06	0	0
>J_Wol_1	TGAGGAATATTGGACAATGGGCGAAAGCCTGATCCAGCCATACCGCATGAGTGATGAAGGCCCTTGGGTTGTAAAGCTCTTTTAGTGGGGAAGATAATGACGGTACCCACAGAAGAAGTCCCGGCTAACTCCGTGCCAGCAGCCGCGGTAATACGGAGGGGGCTAGCGTTGTTCGGAATTACTGGGCGTAAAGGGTGCGTAGGCGGCCTCGCAAGTTAGGTGTGAAATCCTTGGGCTTAACCCAAGAACTGCATTTAAAACTGCAAGGCTTGAACGTGAGAGAGG	0	0	0	0	8.10287e-06	0	0	1.86094e-06	0.000826637	0	1.78749e-06
>J_Card_1	TAGGGAATATTGGTCAATGGGCGAGAGCCTGAACCAGCCATGCCGCGTGTAGGAAGACGGCTTTCTGAGTTGTAAACTACTTTTATATGGGAAGAAAAAGGCCATGCGTGGCAAATTGCCGGTACCATATGAATAAGCACCGGCTAACTCCGTGCCAGCAGCCGCGGTAATACGGAGGGTGCAAGCGTTGTCCGGATTTATTGGGTTTAAAGGGTGCGTAGGCGGGTCTTTAAGTCAGTGGTGAAAGCCTGCAGCTTAACTGTAGAACTGCCATTGATACTGGAG	0.0116148	0.00512907	0.00130091	0.00259591	0	0	0	0	0	0	0
>J_Card_2	TAGGGAATATTGGTCAATGGGCGCAAGCCTGAACCAGCCATGCCGCGTGTATGAAGAAGGCCCTCGGGTCGTAAAGTACTTTTATACAGGAAGAAAGTTGTCATGCGTGACGATTTGACGGTACTGTAAGAATAAGCACCGGCTAACTCCGTGCCAGCAGCCGCGGTAATACGGAGGGTGCGAGCGTTGTCCGGATTTATTGGGTTTAAAGGGTGCGTAGGTGGATTAATTAGTCAGTGGTGAAATGCCAGAGCTTAACTTTGGAGCTGCCATTGATACTGTTAA	0	0	0	0	8.10287e-06	6.81659e-06	1.54135e-05	0.000924889	9.78573e-05	0	0
>J_Card_3	TAGGGAATATTGGGCAATGGAGGCAACTCTGACCCAGCCATGCCGCGTGTAGGAAGACGGCCTTCTGGGTTGTAAACTACTTTTATATGGGAAGAAAAGCTCTTGCGAGAGTCTATGACGGTACCATACGAATAAGCACCGGCTAACTCCGTGCCAGCAGCCGCGGTAATACGGAGGGTGCGAGCGTTGTCCGGAATTATTGGGTTTAAAGGGTGCGTAGGCGGTCTTTTAAGTCAGAGGTGAAATCCCACAGCTCAACTGTGGAACTGCCTTTGATACTGGAAG	0	0	0	0	8.10287e-06	8.1799e-05	4.62406e-05	0.000169346	0.000182839	2.08267e-06	1.78749e-06
>J_Card_4	TAGGGAATATTGGTCAATGGACGAGAGTCTGAACCAGCCATGCCGCGTGCAGGAAGACGGCCTTCTGGGTTGTAAACTGCTTTTGACAGGGAAGAAAATGTCCATGCGTGGATAACTGACGGTACCTGTAGAATAAGCACCGGCTAACTCCGTGCCAGCAGCCGCGGTAATACGGAGGGTGCAAGCGTTGTCCGGATTTATTGGGTTTAAAGGGTGCGTAGGTGGCCTTATAAGTCAGTGGTGAAATTCTGTAGCTTAACTATAGAACTGCCATTGATACTGTAG	0.000357594	5.60937e-05	0.000175685	4.01948e-05	0	0	0	0	0	0	0
>J_Card_5	TAGGGAATATTGGTCAATGGACGAGAGTCTGAACCAGCCATGCCGCGTGCAGGAAGACAGCTTTCTGAGTTGTAAACTGCTTTTATATGGGAAGAAAAAGGCCTTGCGAGGCAAATTGCCGGTACCATATGAATAAGCACCGGCTAACTCCGTGCCAGCAGCCGCGGTAATACGGAGGGTGCAAGCGTTGTCCGGATTTATTGGGTTTAAAGGGTGCGTAGGCGGATCTTTAAGTCAGTGGTGAAATCCTGCAGCTTAACTGTAGAACTGCCATTGATACTGGAG	0.000104181	7.01171e-06	0	0	4.05144e-05	4.77161e-05	0.000246617	0.000156319	4.76411e-05	0	5.36248e-06
>J_Card_6	TAGGGAATATTGGTCAATGGAGGCAACTCTGAACCAGCCATGCCGCGTGTAGGAAGAAGGCGTTCTGCGTCGTAAACTACTTTTATATGGGAAGAAATGGTTCTTGCGAGAACCTATGACGGTACCATAAGAATAAGGACCGGCTAACTCCGTGCCAGCAGCCGCGGTAATACGGAGGGTCCGAGCGTTGTCCGGAATTATTGGGTTTAAAGGGTACGTAGGCGGAATAATAAGTCAGAGGTGAAATCCTGCAGCTCAACTGTAGAACTGCCTTTGAAACTGTTA	0	0	0	0	4.86172e-05	2.04498e-05	0	2.41923e-05	0.000194427	0	0
>J_Card_7	TAGGGAATATTGGTCAATGGAGGAGACTCTGAACCAGCCATGCCGCGTGCAGGAAGACGGCCTTCTGGGTTGTAAACTGCTTTTGACAGGGAAGAAAACGGCTATGCGTAGCTAACTGACGGTACCTGTAGAATAAGCACCGGCTAACTCCGTGCCAGCAGCCGCGGTAATACGGAGGGTGCAAGCGTTGTCCGGATTTATTGGGTTTAAAGGGTACGTAGGTGGCCTTATAAGTCAGTGGTGAAATGCTGCAGCTTAACTGTAGCACTGCCATTGATACTGTAA	0.000154864	8.41406e-05	0	0.00023112	0	0	0	0	0	0	0
>J_Card_8	TAGGGAATATTGGTCAATGGGCGAAAGCCTGAACCAGCCATGCCGCGTGCAGGATGAAGGCTTTCTGAGTCGTAAACTGCTTTTCTATAAGAAGAAAAAACCCTTGCGAGGGAAATTGACGGTATTATAGGAATAAGCACCGGCTAACTCCGTGCCAGCAGCCGCGGTAATACGGAGGGTGCAAGCGTTGTCCGGATTTATTGGGTTTAAAGGGTACGTAGGTGGATTCTTAAGTCCGTGGTGAAAGCCTGCAGCTTAACTGCAGAACTGCCATGGATACTGGGA	0.000230888	4.55761e-05	0	9.04383e-05	0	0	0	0	0	0	0
>J_Card_9	TAGGGAATATTGGTCAATGGGCGAGAGCCTGAACCAGCCATGCCGCGTGCAGGAAGAAGGCCTTCTGGGTTGTAAACTGCTTTTATACAGGAAGAAATAGTCCATGCGTGGACAGTTGACGGTACTGTATGAATAAGCACCGGCTAACTCCGTGCCAGCAGCCGCGGTAATACGGAGGGTGCAAGCGTTGTCCGGATTTATTGGGTTTAAAGGGTACGTAGGTGGGCTATTAAGTCAGTGGTGAAAGCCTGCAGCTTAACTGTAGAATTGCCATTGATACTGATA	5.63141e-06	1.05176e-05	0	8.37392e-05	0.000121543	6.81659e-06	0.00021579	4.65236e-05	2.31767e-05	0	2.85999e-05
>J_Card_10	TAGGGAATATTGGTCAATGGGGGCAACCCTGAACCAGCCATGCCGCGTGAAGGATGAAGGCGTTCTGCGTTGTAAACTTCTTTTATACAGGAAGAAAAGACCATGCGTGGTTCTATGACGGTACTGTATGAATAAGCACCGGCTAACTCCGTGCCAGCAGCCGCGGTAATACGGAGGGTGCGAGCGTTGTCCGGAATTATTGGGTTTAAAGGGTGCGTAGGCGGTCTTTTAAGTCAGAGCTGAAATCCCACGGCTTAACCGTGGAACTGGCTTTGATACTGGAAG	0	0	0	0	1.62057e-05	8.86156e-05	3.08271e-05	7.44377e-06	0.000109446	0	0
>J_Card_11	TAGGGAATATTGGGCAATGGACGGAAGTCTGACCCAGCCATGCCGCGTGAAGGAAGACGGCCTTCTGGGTTGTAAACTTCTTTTATACAGGAAGAAAAAGGTCATGCGTGACCAATTGACGGTACTGTATGAATAAGCACCGGCTAACTCCGTGCCAGCAGCCGCGGTAATACGGAGGGTGCAAGCGTTGTCCGGATTTATTGGGTTTAAAGGGTGCGTAGGCGGCCCGTTAAGTCAGTGGTGAAATCCCGCAGCTCAACTGCGGAACTGCCATTGATACTGGCG	0.000129522	5.25878e-05	0	0	5.67201e-05	0	0.000154135	1.86094e-05	3.86279e-06	0	1.78749e-05
>J_Card_12	TAGGGAATATTGGTCAATGGGCGAGAGCCTGAACCAGCCATGCCGCGTGCAGGAAGACGGCCTTCTGGGTTGTAAACTGCTTTTATACGGGAAGAAAAGACCCTTGCGAGGGAGATTGCCGGTACCGTATGAATAAGCACCGGCTAACTCCGTGCCAGCAGCCGCGGTAATACGGAGGGTGCAAGCGTTGTCCGGATTTATTGGGTTTAAAGGGTGCGTAGGCGGGTCTTTAAGTCAGTGGTGAAAGCCTGCAGCTTAACTGTAGAACTGCCATTGATACTGGAG	1.12628e-05	6.66113e-05	0.000267711	0	0	0	0	0	0	0	0
>J_Card_13	TAGGGAATATTGGTCAATGGGCGAAAGCCTGAACCAGCCATGCCGCGTGCAGGATGACAGCCTTCTGGGTTGTAAACTGCTTTTCTACAAGAAGAAAAAAGTCTTGCGAGACTAATTGACGGTACTGTAGGAATAAGCACCGGCTAACTCCGTGCCAGCAGCCGCGGTAATACGGAGGGTGCAAGCGTTGTCCGGATTTATTGGGTTTAAAGGGTACGTAGGTGGATCCTTAAGTCCGTGGTGAAAGCCTGCAGCTTAACTGCAGAACTGCCATGGATACTGGGG	0.000115444	6.66113e-05	0	6.69914e-05	0	0	0	0	0	0	0
>J_Card_14	TAGGGAATATTGGTCAATGGGCGAGAGCCTGAACCAGCCATGCCGCGTGCAGGATGACGGCCTTCTGGGTTGTAAACTGCTTTTATATGGGAAGAAAAAGGTCTTGCGAGACAAATTGCCGGTACCATATGAATAAGCACCGGCTAACTCCGTGCCAGCAGCCGCGGTAATACGGAGGGTGCAAGCGTTGTCCGGATTTATTGGGTTTAAAGGGTACGTAGGCGGATTTTTAAGTCCGTGGTGAAAGCCTACAGCTTAACTGTAGAACTGCCATGGATACTGGAA	0	0	0	0	8.10287e-06	0	0.000200376	4.83845e-05	3.60527e-05	0	0
>J_Card_15	TAGGGAATATTGGTCAATGGGCGAGAGCCTGAACCAGCCATGCCGCGTGCAGGAAGACGGCCTTCTGGGTTGTAAACTGCTTTTATCAGGGAACAAAAAGCTCCTGCGGGAGAAATTGCGTGTACCTGAAGAATAAGCACCGGCTAACTCCGTGCCAGCAGCCGCGGTAATACGGAGGGTGCAAGCGTTGTCCGGATTTATTGGGTTTAAAGGGTGCGTAGGCGGTCAATTAAGTCAGTGGTGAAATCCTACAGCTCAACTGTAGAACTGCCATTGATACTGGTT	0	0	0	0	8.10287e-06	1.36332e-05	9.24813e-05	4.83845e-05	2.83271e-05	0	0
>J_Card_16	TAGGGAATATTGGTCAATGGGCGAGAGCCTGAACCAGCCATGCCGCGTGCAGGAAGACGGCCTTCTGGGTTGTAAACTGCTTTTATCAGGGAACAAAAAGGCCATGCGTGGCAAACTGAGTGTACCTGAAGAATAAGCACCGGCTAACTCCGTGCCAGCAGCCGCGGTAATACGGAGGGTGCAAGCGTTGTCCGGATTTATTGGGTTTAAAGGGTGCGTAGGCGGCTTTTTAAGTCAGTGGTGAAATCCTGCAGCTCAACTGTAGAACTGCCATTGATACTGGAA	0	0	0	0	5.67201e-05	0	0.000107895	5.58283e-06	3.86279e-05	0	0
>J_Card_17	TAGGGAATATTGGGCAATGGGCGGAAGCCTGACCCAGCCATGCCGCGTGAACGAAGAAGGTCTTCGGATTGTAAAGTTCTTTTATATAGGAAGAAAGTTTTTCTGCGGAAAGATTTGACGGTACTATATGAATAAGCACCGGCTAACTCCGTGCCAGCAGCCGCGGTAATACGGAGGGTGCAAGCGTTGTCCGGATTTATTGGGTTTAAAGGGTACGTAGGCGGTAGTTTAAGTCAGTGGTGAAAGTTTACGGCTTAACCGTGAAAGTGCCATTGATACTGAATT	0	0	0	0	0	0	0	2.41923e-05	4.37783e-05	0	0
>J_Card_18	TAGGGAATATTGGTCAATGGGCGAGAGCCTGAACCAGCCATGCCGCGTGTAGGAAGACGGCTTTCTGAGTTGTAAACTACTTTTATATGGGAAGAAAAAAGCCTTGCGAGGTTAATTGACGGTACCATACGAATAAGCACCGGCTAACTCCGTGCCAGCAGCCGCGGTAATACGGAGGGTGCAAGCGTTGTCCGGATTTATTGGGTTTAAAGGGTGCGTAGGCGGGTCTTTAAGTCAGTGGTGAAAGCCTGCAGCTCAACTGTAGAACTGCCATTGATACTGGAG	0	0	0	0	0	0	6.16542e-05	1.30266e-05	3.21899e-05	0	1.78749e-05
>J_Card_19	TAGGGAATATTGGTCAATGGGCGAGAGCCTGAACCAGCCATGCCGCGTGCAGGAAGACGGCCTTCTGGGTTGTAAACTGCTTTTATACGGGAAGAAAAGACCCTTGCGAGGGAGATTGCCGGTACCGTATGAATAAGCACCGGCTAACTCCGTGCCAGCAGCCGCGGTAATACGGAGGGTGCAAGCGTTGTCCGGATTTATTGGGTTTAAAGGGTGCGTAGGCGGGCCTTTAAGTCAGTGGTGAAAGCCTACAGCTTAACTGTAGAACTGCCATTGATACTGGAG	2.8157e-06	0	0.000167319	0	0	0	0	0	0	0	0
>J_Card_20	TAGGGAATATTGGTCAATGGGGGCAACCCTGAACCAGCCATGCCGCGTGAAGGATGAAGGCGTTCTGCGTTGTAAACTTCTTTTATACAGGAAGAAAAGACCATGCGTGGTTCTATGACGGTACTGTATGAATAAGCACCGGCTAACTCCGTGCCAGCAGCCGCGGTAATACGGAGGGTGCGAGCGTTGTCCGGAATTATTGGGTTTAAAGGGTGCGTAGGCGGTCTTTTAAGTCAAAGTTGAAATCCCACGGCTTAACCGTGGAACTGGCTTTGATACTGGAAG	4.7867e-05	4.9082e-05	0	0	0	0	0	0	0	0	0
>J_Card_21	TAGGGAATATTGGTCAATGGACGAGAGTCTGAACCAGCCATGCCGCGTGTAGGAAGACGGCCTTCTGGGTTGTAAACTACTTTTATATGGGAAGAAAAAAGCTTTGCGAAGCAAATTGACGGTACCATACGAATAAGCACCGGCTAACTCCGTGCCAGCAGCCGCGGTAATACGGAGGGTGCAAGCGTTGTCCGGATTTATTGGGTTTAAAGGGTGCGTAGGCGGATCTTTAAGTCAGTGGTGAAATCCTGCAGCTTAACTGTAGAACTGCCATTGATACTGGAG	0	3.50586e-06	0.000108757	0	0	0	0	0	0	0	0
>J_Card_22	TAGGGAATATTGGGCAATGGACGAAAGTCTGACCCAGCCATGCCGCGTGAAGGAAGACGGCCTTCTGGGTTGTAAACTTCTTTTATACAGGAAGAAAAAGGCTATGCGTAGCCAATTGACGGTACTGTATGAATAAGCACCGGCTAACTCCGTGCCAGCAGCCGCGGTAATACGGAGGGTGCAAGCGTTGTCCGGATTTATTGGGTTTAAAGGGTGCGTAGGCGGTCTTTTAAGTCAGTGGTGAAATCCCGCAGCTCAACTGCGGAACTGCCATTGATACTGAGA	5.63141e-06	0	6.27447e-05	2.67965e-05	0	0	0	0	0	0	0
>J_Card_23	TAGGGAATATTGGTCAATGGGCGAGAGCCTGAACCAGCCATGCCGCGTGCAGGAAGACGGCCTTCTGGGTTGTAAACTGCTTTTATACGGGAAGAAAAGCCCCTTGCGAGGGAGATTGACGGTACCGTATGAATAAGCACCGGCTAACTCCGTGCCAGCAGCCGCGGTAATACGGAGGGTGCAAGCGTTGTCCGGATTTATTGGGTTTAAAGGGTGCGTAGGCGGGTCTTTAAGTCAGTGGTGAAAGCCTGCAGCTCAACTGTAGAACTGCCATTGATACTGGAG	5.63141e-06	1.75293e-05	7.52936e-05	0	0	0	0	0	0	0	0
>J_Card_24	TAGGGAATATTGGTCAATGGGGGAAACCCTGAACCAGCCACCCCGCGTGAGGGAAGAATGCTTTCTGAGTTGTAAACCTCTTTTATATGGGAAGAATATGATTACGTGTAATCAAATGACGGTACCATAAGAATAAGGACCGGCTAACTCCGTGCCAGCAGCCGCGGTAATACGGAGGGTCCGAGCGTTGTCCGGAATTATTGGGTTTAAAGGGTGCGTAGGTGGTTAGATAAGTCAGGGGTGAAATCCTCCCGCTCAACGGGAGAACTGCCCTTGATACTGTTT	0	0	0	0	0	0	0	3.90798e-05	0	0	0
>J_Card_25	TAGGGAATATTGGTCAATGGAGGCAACTCTGAACCAGCCATGCCGCGTGTAGGAAGACGGCCTTCTGGGTTGTAAACTACTTTTATTAGGGAAGAAACGCCTCATGCGTGAGGAACTGACGGTACCTAAAGAATAAGCACCGGCTAACTCCGTGCCAGCAGCCGCGGTAATACGGAGGGTGCAAGCGTTGTCCGGATTTATTGGGTTTAAAGGGTGCGTAGGCGGTCTTTTAAGTCAGAGGTGAAATCCCACAGCTTAACTGTGGAACTGCCTTTGAAACTGGAA	4.7867e-05	0	4.18298e-06	0	0	0	0	0	0	0	0
>J_Card_26	TAGGGAATATTGGTCAATGGGCGAGAGCCTGAACCAGCCATGCCGCGTGCAGGATGACGGCCTTCTGGGTTGTAAACTGCTTTTATATGGGAAGAAAAAGGTCTTGCGAGACAAATTGCCGGTACCATATGAATAAGCACCGGCTAACTCCGTGCCAGCAGCCGCGGTAATACGGAGGGTGCAAGCGTTGTCCGGATTTATTGGGTTTAAAGGGTACGTAGGCGGATTTTTAAGTCCGTGGTGAAAGCCTGCAGCTTAACTGCAGAACTGCCATGGATACTGGAA	1.40785e-05	7.01171e-06	0	3.68452e-05	0	0	0	0	0	0	0
>J_Card_27	TAGGGAATATTGGTCAATGGGCGAGAGCCTGAACCAGCCATGCCGCGTGCAGGAAGACGGCCTTCTGGGTTGTAAACTGCTTTTGACAGGGAAGAAAACGGCTATGCGTAGCTAATTGACGGTACCTGTAGAATAAGCACCGGCTAACTCCGTGCCAGCAGCCGCGGTAATACGGAGGGTGCAAGCGTTGTCCGGATTTATTGGGTTTAAAGGGTGCGTAGGTGGCCTATTAAGTCAGTGGTGAAAGTCTGCAGCTTAACTGTAGAATTGCCATTGATACTGGTA	5.63141e-06	3.85644e-05	0	3.34957e-06	0	0	0	0	0	0	0
>J_Card_28	TAGGGAATATTGGTCAATGGAGGCAACTCTGAACCAGCCATGCCGCGTGTAGGAAGAAGGCGTTCTGCGTCGTAAACTACTTTTATATGGGAAGAAACGCCTCTTGCGAGAGGCTATGACGGTACCATAAGAATAAGGACCGGCTAACTCCGTGCCAGCAGCCGCGGTAATACGGAGGGTCCGAGCGTTGTCCGGAATTATTGGGTTTAAAGGGTACGTAGGCGGAATAATAAGTCAGAGGTGAAATCCTGCAGCTCAACTGTAGAACTGCCTTTGAAACTGTTA	0	0	5.85617e-05	0	0	0	0	0	0	0	0
>J_Card_29	TAGGGAATATTGGTCAATGGGCGAAGGCCTGAACCAGCCATGCCGCGTGCAGGATGAAGGCTCTCGGGTCGTAAACTGCTTTTGCACGGGAAGAACGCCAATACTTGTATTGGTCTGACGGTACCGTGAGAATAAGCACCGGCTAACTCCGTGCCAGCAGCCGCGGTAATACGGAGGGTGCGAGCGTTGTCCGGATTTATTGGGTTTAAAGGGTGCGTAGGCGGCCATTTAAGTCAGTGGTGAAATCCATGGGCTCAACCCATGGCGTGCCATTGATACTGGATG	0	0	0	0	0	0	1.54135e-05	1.48875e-05	6.43798e-06	0	0
>J_Card_30	TAGGGAATATTGGGCAATGGACGCAAGTCTGACCCAGCCATGCCGCGTGCAGGAAGACGGTCTTCGGATTGTAAACTGCTTTTATACAGGAAGAAATACAGCATGCGTGCTGTTATGACGGTACTGTAAGAATAAGCACCGGCTAACTCCGTGCCAGCAGCCGCGGTAATACGGAGGGTGCAAGCGTTGTCCGGATTTATTGGGTTTAAAGGGTACGTAGGCGGTTTGATAAGTCAGTGGTGAAATTTTGCAGCTTAACTGTAAAAGTGCCATTGATACTGTCAA	0	3.50586e-06	4.60128e-05	0	0	0	0	0	0	0	0
>J_Card_31	TGAGGAATATTGGTCAATGGACGAGAGTCTGAACCAGCCATGCCGCGTGCAGGAAGACGGCCTTCTGGGTTGTAAACTGCTTTTATACGTGAGCAAAAAGACCCTGCGGGGTAAATTGAGAGTATCGTATGAATAAGCACCGGCTAACTCCGTGCCAGCAGCCGCGGTAATACGGAGGGTGCAAGCGTTGTCCGGATTTATTGGGTTTAAAGGGTGCGTAGGCGGCCCTATAAGTCAGTGGTGAAAGTCTTCGGCTCAACCGGAGGACTGCCATTGAAACTGTAG	0	0	0	4.01948e-05	0	0	0	0	0	0	0
>J_Card_32	TAGGGAATATTGGTCAATGGGCGAGAGCCTGAACCAGCCATGCCGCGTGCAGGATGACGGCCTTCTGGGTTGTAAACTGCTTTTCTACAGGAAGAAAACGGTCTTGCGAGACACATTGACGGTACTGTAGGAATAAGCACCGGCTAACTCCGTGCCAGCAGCCGCGGTAATACGGAGGGTGCAAGCGTTGTCCGGATTTATTGGGTTTAAAGGGTGCGTAGGCGGGTCTTTAAGTCAGTGGTGAAAGCCCATAGCTCAACTATGGAACTGCCATTGATACTGGGG	2.8157e-06	2.80469e-05	0	0	0	0	0	0	0	0	0
>J_Card_33	TAGGGAATATTGGTCAATGGGCGAGAGCCTGAACCAGCCATGCCGCGTGTAGGAAGACGGCTTTCTGAGTTGTAAACTACTTTTATATGGGAAGAAAAAAGCCTTGCGAGGCGAATTGACGGTACCATACGAATAAGCACCGGCTAACTCCGTGCCAGCAGCCGCGGTAATACGGAGGGTGCAAGCGTTGTCCGGATTTATTGGGTTTAAAGGGTGCGTAGGCGGGTCTTTAAGTCAGTGGTGAAAGCCTGCAGCTCAACTGTAGAACTGCCATTGATACTGGAG	2.25256e-05	0	0	3.34957e-06	0	0	0	0	0	0	0
>J_Card_34	TAGGGAATATTGGTCAATGGGCGAGAGCCTGAACCAGCCATGCCGCGTGTAGGAAGACGGCTTTCTGAGTTGTAAACTACTTTTATATGGGAAGAAAAAGGCCATGCGTGGCAAATTGCCGGTACCATATGAATAAGCACCGGCTAACTCCGTGCCAGCAGCCGCGGTAATACGGAGGGGGTTAGCGTTGTTCGGAATTACTGGGCGTAAAGCGCACGTAGGCGGATCAGAAAGTATGGGGTGAAATCCCAGGGCTCAACCCTGGAACTGCCTCATAAACTCCTG	5.63141e-06	1.40234e-05	0	0	0	0	0	0	0	0	0
>J_Card_35	TAGGGAATATTGGTCAATGGGCGAGAGCCTGAACCAGCCATGCCGCGTGTATGAAGAAGGCCTTCGGGTCGTAAAGTACTTTTATGTAGGAAGAAAGCGATTATGCGTAATTGTTTGACGGTACTACACGAATAAGCACCGGCTAACTCCGTGCCAGCAGCCGCGGTAATACGGAGGGTGCGAGCGTTGTCCGGATTTATTGGGTTTAAAGGGTGCGTAGGTTGTTTAATAAGTCAGTGGTGAAAGGCATCAGCTTAACTGGTGAGCTGCCATTGATACTGTTAA	8.44711e-06	3.50586e-06	0	0	0	0	0	0	0	0	0
>J_Card_36	TAGGGAATATTGGTCAATGGGCGAGAGCCTGAACCAGCCATGCCGCGTGTAGGAAGACGGCTTTCTGAGTTGTAAACTACTTTTATATGGGAAGAAAAAGGCCATGCGTGGCAAATTGCCGGTACCATATGAATAAGCACCGGCTAACTCCGTGCCAGCAGCCGCGGTAATACGAAGGGGGCTAGCGTTGTTCGGAATTACTGGGCGTAAAGCGCACGTAGGCGGACTTTTAAGTCAGATGTGAAATCCCAAGGCTCAACCTTGGAACTGCATTTGAAACTGGGA	5.63141e-06	7.01171e-06	0	0	0	0	0	0	0	0	0
>J_Spiro_1	TAGGGAATTTTTCACAATGGACGAAAGTCTGATGAAGCAATGCCGCGTGAGGGAAGAAGATCTTCGGATTGTAAACCTCTGTTATAGGAAAAGAAACACCAGAAGAGGAAATGCTTTTGATTTGACGTTATCTTATTAGAAAGTCACGGCAAACTATGTGCCAGCAGCCGCGGTAATACATAGGTGGCAAGCGTTATCCGGATTTATTGGGCGTAAAGAGTGCACAGGCGGTTTATTAAGTCAGTTGTTAAAGACTAAAGCTCAACTTTAGTACGCAATTGAAAC	0	0	8.36596e-06	0.000187576	0.000956139	0	0	0.000106074	0.0020344	0.00244298	4.46873e-05
